# Supplementary material for: Danggui Buxue Decoction and Its Active Constituents Inhibit Drug-Induced Uterine Contractions via L-Type Calcium Channels and the IP3/Ca2+ Pathway
Source: Pharmaceuticals (Basel). 2026 Mar 23;19(3):520. doi: 10.3390/ph19030520 (PMC13029447; doi:10.3390/ph19030520)
Supplement: Supplementary file 1 [file pharmaceuticals-19-00520-s001.zip]

Archive with 1 entries (1 files):
- pharmaceuticals-4197527-supplementary.pdf
